# Supplementary material for: Obesity and Environmental Risk Factors Significantly Modify the Association between Ischemic Stroke and the Hero Chaperone C19orf53
Source: Life (Basel). 2024 Sep 12;14(9):1158. doi: 10.3390/life14091158 (PMC11433390; doi:10.3390/life14091158)
Supplement: Supplementary file 1 [file life-14-01158-s001.zip]

Archive with 1 entries (1 files):
- life-3160444-supplementary.pdf
